# Supplementary material for: Reducing Seed Shattering in Weedy Rice by Editing SH4 and qSH1 Genes: Implications in Environmental Biosafety and Weed Control through Transgene Mitigation
Source: Biology (Basel). 2022 Dec 14;11(12):1823. doi: 10.3390/biology11121823 (PMC9776087; doi:10.3390/biology11121823)
Supplement: Supplementary file 1 [file biology-11-01823-s001.zip]

Archive with 7 entries (7 files):
- Figure S1.tif
- Figure S2.tif
- Figure S3.tif
- Figure S4.tif
- Figure S5.tif
- Figure S6.tif
- Supplementary Tables S1 and S2 .pdf
